# Supplementary material for: Human forager response to abrupt climate change at 8.2 ka on the Atlantic coast of Europe
Source: Sci Rep. 2022 May 2;12:6481. doi: 10.1038/s41598-022-10135-w (PMC9021199; doi:10.1038/s41598-022-10135-w)
Supplement: Supplementary file 2 — Supplementary Information 2. [file 41598_2022_10135_MOESM2_ESM.xlsx]

## Sheet: Supplementary Data 1
	Name	Unmodelled (BP)									Modelled (BP)									Indices
																				Amodel=13.9
																				Aoverall=7.1
		from	to	%	from	to	%	μ	σ	m	from	to	%	from	to	%	μ	σ	m	Acomb	A	L	P	C
	Boundary End Unit 100										7675	7590	68.3	7780	7340	95.4	7615	90	7635					90.8
	Date Unit 100										7695	7605	68.3	7800	7400	95.4	7650	70	7655					96.5
	Interval Duration of Unit 100										0	65	68.3	0	340	95.4	65	85	35					97.7
	R_Date OxA-30779	7425	7325	68.3	7430	7275	95.4	7360	40	7365	7695	7600	68.3	7785	7375	95.4	7635	85	7655		14.4		8.5	90.2
											Warning! Poor agreement - A= 14.4%(A'c= 60.0%)
	R_Date OxA-30807	7425	7325	68.3	7430	7275	95.4	7365	40	7365	7695	7600	68.3	7785	7375	95.4	7640	85	7655		14.2		8.6	90
											Warning! Poor agreement - A= 14.2%(A'c= 60.0%)
	R_Date OxA-28397	7665	7585	68.3	7675	7570	95.4	7625	30	7625	7680	7610	68.3	7785	7570	95.4	7650	50	7650		88.3		90.9	96.1
	Curve =IntCal20
	R_Date OxA-28387	7890	7610	68.3	8015	7475	95.4	7750	135	7750	7690	7605	68.3	7795	7555	95.4	7655	55	7655		110.6		97.1	97.1
	Delta_R Phorcus 100	-378.5	-135.5	68.3	-497	-17	95.4	-257	120	-257	-271.5	-120.5	68.3	-352.5	-37.5	95.4	-195071	775228	-196		108.8			98.2
	Curve =Marine20
	Phase Unit 100
	Boundary Start Unit 100										7720	7625	68.3	7800	7590	95.4	7680	55	7675					98.6
	Boundary End Unit 101A										7810	7685	68.3	7865	7645	95.4	7750	55	7750					99.1
	Date Unit 101A										7840	7725	68.3	7880	7670	95.4	7780	55	7780					99.3
	Interval Duration of Unit 101A										0	75	68.3	0	160	95.4	60	50	45					99.9
	R_Date OxA-28388	8090	7790	68.3	8230	7645	95.4	7940	145	7940	7845	7735	68.3	7880	7675	95.4	7780	50	7785		81.3		96.4	99.3
	Delta_R Phorcus 101A	-378.5	-135.5	68.3	-497	-17	95.4	-257	120	-257	-218.5	-72.5	68.3	-296.5	3	95.4	-147475	74546	-146.5		88.4			99.7
	Curve =Marine20
	Phase Unit 101A
	Boundary Start Unit 101A										7870	7765	68.3	7900	7695	95.4	7810	50	7815					99.5
	Boundary End Unit 101B										7890	7825	68.3	7940	7775	95.4	7855	40	7860					99.6
	Date Unit 101B										7900	7840	68.3	7945	7795	95.4	7870	35	7875					99.5
	Interval Duration of Unit 101B										0	40	68.3	0	95	95.4	30	30	20					99.9
	R_Date OxA-30870	7970	7865	68.3	8015	7840	95.4	7925	45	7935	7895	7845	68.3	7950	7795	95.4	7875	30	7875		84.5		96.9	99.6
	Curve =IntCal20
	R_Date OxA-34390	8375	7990	68.3	8590	7790	95.4	8190	195	8190	7900	7840	68.3	7945	7800	95.4	7875	35	7875		36.2		93.2	99.5
											Warning! Poor agreement - A= 36.2%(A'c= 60.0%)
	Delta_R Patella 101B	-285	57	68.3	-454	226	95.4	-114	170	-114	62	221	68.3	-52	315	95.4	131206	926497	138.5		52.9			99.7
											Warning! Poor agreement - A= 52.9%(A'c= 60.0%)
	Curve =Marine20
	R_Date OxA-30806	7975	7690	68.3	8140	7570	95.4	7845	140	7845	7900	7835	68.3	7945	7790	95.4	7870	35	7870		116.7		81.4	99.5
	R_Date ICA-19S/0178	8430	8125	68.3	8580	7970	95.4	8275	150	8275	7900	7840	68.3	7950	7800	95.4	7875	35	7875		4.7		34.3	99.5
											Warning! Poor agreement - A= 4.7%(A'c= 60.0%)
	R_Date OxA-33172	8265	7970	68.3	8395	7820	95.4	8115	145	8115	7900	7840	68.3	7950	7800	95.4	7875	35	7875		36.5		94.3	99.5
											Warning! Poor agreement - A= 36.5%(A'c= 60.0%)
	R_Date OxA-33171	8170	7870	68.3	8315	7720	95.4	8015	145	8015	7900	7840	68.3	7945	7795	95.4	7870	35	7875		88.9		98.2	99.5
	Delta_R Phorcus 101B	-378.5	-135.5	68.3	-497	-17	95.4	-257	120	-257	-188.5	-62	68.3	-243	8.5	95.4	-120581	632253	-123		75.8			99.7
	Curve =Marine20
	Phase Unit 101B
	Boundary Start Unit 101B										7910	7850	68.3	7960	7805	95.4	7885	30	7885					99.2
	Boundary End Unit 101C										7950	7870	68.3	7975	7845	95.4	7905	30	7900					98.9
	Date Unit 101C										7955	7875	68.3	7975	7850	95.4	7910	30	7905					98.8
	Interval Duration of Unit 101C										0	20	68.3	0	45	95.4	15	15	10					100
	R_Date OxA-28389	8165	7970	68.3	8170	7965	95.4	8050	60	8030	7950	7875	68.3	7980	7855	95.4	7910	30	7905		8.1		30.4	98.7
											Warning! Poor agreement - A= 8.1%(A'c= 60.0%)
	Curve =IntCal20
	Phase Unit 101C
	Boundary Start Unit 101C										7955	7880	68.3	7980	7860	95.4	7915	30	7915					98.8
	Boundary End Unit 101.1A										7960	7900	68.3	7985	7875	95.4	7930	25	7930					99.1
	Date Unit 101.1A										7965	7910	68.3	7985	7885	95.4	7935	25	7935					99.2
	Interval Duration of Unit 101.1A										0	20	68.3	0	45	95.4	15	10	10					99.9
	R_Date OxA-28390	8025	7735	68.3	8175	7605	95.4	7890	145	7890	7965	7910	68.3	7985	7885	95.4	7935	25	7935		139		97.8	99.2
	Delta_R Phorcus 101.1A	-378.5	-135.5	68.3	-497	-17	95.4	-257	120	-257	-354.5	-218.5	68.3	-421	-151	95.4	-286088	675308	-286.5		120.6			99.8
	Curve =Marine20
	Phase Unit 101.1A
	Boundary Start Unit 101.1A										7970	7920	68.3	7990	7895	95.4	7940	25	7940					99.2
	Boundary End Unit 117										7975	7935	68.3	7995	7915	95.4	7955	20	7955					99.4
	Date Unit 117										7975	7940	68.3	7995	7925	95.4	7960	15	7960					99.4
	Interval Duration of Unit 117										0	15	68.3	0	35	95.4	10	10	10					100
	R_Date OxA-28400	8015	7945	68.3	8025	7875	95.4	7975	35	7975	7975	7940	68.3	7995	7930	95.4	7960	15	7960		106.5		99	99.4
	Curve =IntCal20
	Phase Unit 117
	Boundary Start Unit 117										7980	7945	68.3	8000	7935	95.4	7965	15	7965					99.4
	Boundary End Unit 101D										7990	7955	68.3	8005	7940	95.4	7975	15	7975					99.5
	Date Unit 101D										7995	7960	68.3	8010	7945	95.4	7975	15	7975					99.5
	Interval Duration of Unit 101D										0	15	68.3	0	30	95.4	10	5	5					100
	R_Date OxA-28398	8025	7965	68.3	8165	7935	95.4	8005	45	8000	7995	7960	68.3	8010	7945	95.4	7975	15	7975		110.9		99.1	99.6
	Curve =IntCal20
	Phase Unit 101D
	Boundary Start Unit 101D										8000	7965	68.3	8010	7945	95.4	7980	15	7980					99.5
	Boundary End Unit 116										8005	7970	68.3	8015	7955	95.4	7985	15	7990					99.4
	Date Unit 116										8010	7975	68.3	8020	7960	95.4	7990	15	7990					99.4
	Interval Duration of Unit 116										0	15	68.3	0	25	95.4	5	5	5					100
	R_Date ICA-18S/0495	7990	7705	68.3	8145	7580	95.4	7855	140	7855	8010	7975	68.3	8020	7960	95.4	7990	15	7990		82.8		93.6	99.4
	R_Date OxA-28399	8195	7900	68.3	8335	7750	95.4	8045	145	8045	8010	7975	68.3	8020	7960	95.4	7990	15	7990		135.3		95.6	99.4
	Delta_R Phorcus 116	-378.5	-135.5	68.3	-497	-17	95.4	-257	120	-257	-357.5	-252.5	68.3	-412	-194.5	95.4	-303675	533595	-304.5		121.3			99.9
	Curve =Marine20
	Phase Unit 116
	Boundary Start Unit 116										8010	7980	68.3	8025	7965	95.4	7995	15	7995					99.5
	Boundary End Unit 119										8020	7985	68.3	8030	7970	95.4	8000	15	8000					99.6
	Date Unit 119										8020	7990	68.3	8035	7975	95.4	8005	15	8005					99.6
	Interval Duration of Unit 119										0	15	68.3	0	25	95.4	5	5	5					100
	R_Date OxA-28391	8025	7970	68.3	8170	7935	95.4	8010	50	8000	8020	7990	68.3	8030	7975	95.4	8005	15	8005		134.1		99.4	99.6
	Curve =IntCal20
	Phase Unit 119
	Boundary Start Unit 119										8025	7995	68.3	8035	7975	95.4	8010	15	8010					99.6
	Boundary End Unit 101.1B										8030	8000	68.3	8045	7980	95.4	8015	15	8015					99.7
	Date Unit 101.1B										8035	8005	68.3	8055	7985	95.4	8020	15	8020					99.8
	Interval Duration of Unit 101.1B										0	15	68.3	0	35	95.4	10	10	5					99.9
	R_Date ICA-18S/0496	8055	7755	68.3	8200	7615	95.4	7915	145	7915	8035	8005	68.3	8055	7985	95.4	8020	15	8020		103.8		97.1	99.8
	Delta_R Phorcus 101.1B	-378.5	-135.5	68.3	-497	-17	95.4	-257	120	-257	-410	-278	68.3	-477	-210	95.4	-342797	668717	-344		101.3			99.9
	Curve =Marine20
	R_Date OxA-28882	8030	7965	68.3	8170	7935	95.4	8015	50	8005	8035	8005	68.3	8050	7985	95.4	8020	15	8020		110.1		98.7	99.8
	Curve =IntCal20
	Phase Unit 101.1B
	Boundary Start Unit 101.1B										8040	8005	68.3	8065	7990	95.4	8025	15	8025					99.8
	Boundary End Unit 103										8055	8015	68.3	8085	8000	95.4	8040	20	8035					99.8
	Date Unit 103										8065	8020	68.3	8090	8005	95.4	8045	20	8045					99.8
	Interval Duration of Unit 103										0	20	68.3	0	40	95.4	15	10	10					100
	R_Date ICA-18S/0493	8155	7860	68.3	8300	7710	95.4	8000	145	8000	8065	8020	68.3	8090	8005	95.4	8045	20	8045		132.6		97.6	99.8
	Delta_R Phorcus 103	-378.5	-135.5	68.3	-497	-17	95.4	-257	120	-257	-368	-246	68.3	-431.5	-181	95.4	-306252	621619	-307		117.5			99.9
	Curve =Marine20
	Phase Unit 103
	Boundary Start Unit 103										8070	8025	68.3	8100	8010	95.4	8050	20	8050					99.8
	Boundary End Unit 102										8085	8035	68.3	8110	8020	95.4	8065	25	8065					99.7
	Date Unit 102										8095	8045	68.3	8120	8020	95.4	8070	25	8070					99.7
	Interval Duration of Unit 102										0	20	68.3	0	45	95.4	15	10	10					100
	R_Date ICA-18S/0494	8020	7725	68.3	8175	7600	95.4	7885	145	7885	8095	8045	68.3	8120	8020	95.4	8070	25	8070		57.1		95.6	99.7
											Warning! Poor agreement - A= 57.1%(A'c= 60.0%)
	Delta_R Phorcus 102	-378.5	-135.5	68.3	-497	-17	95.4	-257	120	-257	-462	-331.5	68.3	-532.5	-257.5	95.4	-393274	693606	-395.5		74.1			99.8
	Curve =Marine20
	Phase Unit 102
	Boundary Start Unit 102										8105	8050	68.3	8125	8025	95.4	8080	25	8075					99.6
	Boundary End Unit 112A										8120	8065	68.3	8140	8035	95.4	8090	25	8090					99.3
	Date Unit 112A										8125	8070	68.3	8150	8045	95.4	8100	25	8100					99.2
	Interval Duration of Unit 112A										0	20	68.3	0	45	95.4	15	15	10					99.8
	R_Date OxA-28401	8170	8030	68.3	8180	8020	95.4	8100	45	8105	8125	8075	68.3	8150	8045	95.4	8100	25	8100		109.7		98.9	99.2
	R_Date OxA-31097	8170	8030	68.3	8180	8015	95.4	8100	50	8105	8125	8075	68.3	8150	8045	95.4	8100	25	8100		110.8		98.9	99.2
	Curve =IntCal20
	Phase Unit 112A
	Boundary Start Unit 112A										8135	8080	68.3	8155	8050	95.4	8105	25	8105					99.1
	Boundary End Unit 112C										8145	8095	68.3	8170	8060	95.4	8120	25	8120					99
	Date Unit 112C										8150	8100	68.3	8180	8070	95.4	8125	25	8125					99.1
	Interval Duration of Unit 112C										0	20	68.3	0	45	95.4	15	15	10					99.9
	R_Date OxA-34391	8330	7950	68.3	8525	7740	95.4	8135	195	8135	8150	8100	68.3	8180	8070	95.4	8125	25	8125		140.2		97.3	99.1
	Delta_R Patella 112C	-285	57	68.3	-454	226	95.4	-114	170	-114	-173	-31.5	68.3	-246	41	95.4	-102165	721958	-101.5		130.1			99.8
	Curve =Marine20
	R_Date OxA-28402	8120	7820	68.3	8260	7670	95.4	7965	145	7965	8150	8100	68.3	8180	8070	95.4	8125	25	8125		81.9		93.9	99.1
	R_Date OxA-33173	8170	7870	68.3	8320	7730	95.4	8020	145	8020	8150	8100	68.3	8180	8070	95.4	8125	25	8125		117		97.7	99.1
	R_Date OxA-33174	8270	7960	68.3	8405	7800	95.4	8110	150	8110	8150	8100	68.3	8180	8070	95.4	8125	25	8125		140		98.1	99.1
	R_Date ICA-19S/0181	8415	8110	68.3	8565	7965	95.4	8265	150	8265	8150	8100	68.3	8185	8070	95.4	8125	25	8125		67.7		75	99.1
	Delta_R Phorcus 112C	-378.5	-135.5	68.3	-497	-17	95.4	-257	120	-257	-339.5	-245.5	68.3	-397	-202	95.4	-296395	482211	-294.5		125.6			99.6
	Curve =Marine20
	R_Date OxA-28685	8290	8035	68.3	8320	8030	95.4	8165	85	8175	8150	8100	68.3	8185	8070	95.4	8125	25	8125		65.3		97.6	99
	Curve =IntCal20
	Phase Unit 112C
	Boundary Start Unit 112C										8155	8110	68.3	8190	8075	95.4	8130	25	8135					99.1
	Boundary End Unit 113										8165	8125	68.3	8205	8090	95.4	8145	25	8145					99.5
	Date Unit 113										8175	8135	68.3	8215	8100	95.4	8155	25	8155					99.6
	Interval Duration of Unit 113										0	30	68.3	0	60	95.4	20	20	15					99.9
	R_Date OxA-28403	8030	7965	68.3	8170	7940	95.4	8020	55	8010	8170	8135	68.3	8215	8100	95.4	8155	20	8155		22.9		89.1	99.6
											Warning! Poor agreement - A= 22.9%(A'c= 60.0%)
	Curve =IntCal20
	R_Date OxA-30849	8180	7880	68.3	8330	7740	95.4	8035	145	8035	8175	8135	68.3	8215	8100	95.4	8155	25	8155		106.9		97.7	99.6
	R_Date OxA-28404	8260	7965	68.3	8390	7820	95.4	8110	145	8110	8175	8135	68.3	8215	8100	95.4	8155	25	8155		134.1		98.2	99.6
	Delta_R Phorcus 113	-378.5	-135.5	68.3	-497	-17	95.4	-257	120	-257	-370.5	-265.5	68.3	-425.5	-215	95.4	-319292	523857	-318.5		115.9			99.8
	Curve =Marine20
	Phase Unit 113
	Boundary Start Unit 113										8185	8140	68.3	8230	8110	95.4	8165	25	8165					99.7
	Boundary End Unit 120										8210	8160	68.3	8265	8145	95.4	8195	25	8190					99.8
	Date Unit 120										8225	8170	68.3	8275	8160	95.4	8205	25	8200					99.8
	Interval Duration of Unit 120										0	35	68.3	0	75	95.4	25	20	20					99.9
	R_Date OxA-28405	8320	8180	68.3	8345	8050	95.4	8245	60	8260	8220	8175	68.3	8270	8165	95.4	8205	25	8200		106.3		98.3	99.8
	Curve =IntCal20
	R_Date OxA-30976	8320	8020	68.3	8455	7865	95.4	8165	145	8170	8225	8170	68.3	8275	8160	95.4	8205	25	8200		134.6		97.7	99.8
	Delta_R Phorcus 120	-378.5	-135.5	68.3	-497	-17	95.4	-257	120	-257	-352	-217.5	68.3	-419	-147.5	95.4	-283528	674854	-284		121.1			99.8
	Curve =Marine20
	Phase Unit 120
	Boundary Start Unit 120										8240	8180	68.3	8285	8170	95.4	8220	30	8210					99.7
	Boundary End Unit 105										8275	8200	68.3	8305	8180	95.4	8240	30	8240					99.3
	Date Unit 105										8285	8210	68.3	8315	8185	95.4	8250	35	8255					99.5
	Interval Duration of Unit 105										0	30	68.3	0	75	95.4	25	20	15					99.9
	R_Date OxA-30535	8325	8040	68.3	8330	8030	95.4	8195	90	8195	8290	8205	68.3	8315	8185	95.4	8250	35	8255		110.5		98.2	99.5
	Curve =IntCal20
	R_Date OxA-34392	8200	7810	68.3	8375	7625	95.4	8010	190	8010	8285	8210	68.3	8315	8185	95.4	8250	35	8255		66.7		95.7	99.5
	Delta_R Patella 105	-285	57	68.3	-454	226	95.4	-114	170	-114	-379.5	-234.5	68.3	-458.5	-153	95.4	-302992	791284	-306		75.8			99.8
	Curve =Marine20
	R_Date OxA-33175	8220	7920	68.3	8365	7780	95.4	8075	145	8075	8285	8210	68.3	8315	8185	95.4	8250	35	8255		73.1		97.4	99.5
	R_Date OxA-30808	8230	7930	68.3	8370	7790	95.4	8085	145	8085	8285	8210	68.3	8315	8185	95.4	8250	35	8255		77.8		97.7	99.5
	R_Date OxA-28406	8260	7965	68.3	8390	7820	95.4	8110	145	8110	8285	8210	68.3	8315	8185	95.4	8250	35	8255		92.3		98.3	99.5
	R_Date OxA-33176	8275	7980	68.3	8405	7830	95.4	8120	145	8125	8285	8210	68.3	8315	8185	95.4	8250	35	8255		101.2		98.4	99.5
	R_Date OxA-30977	8290	8000	68.3	8415	7840	95.4	8135	145	8140	8285	8210	68.3	8315	8185	95.4	8250	35	8255		109.5		98.5	99.5
	R_Date OxA-30848	8490	8180	68.3	8650	8005	95.4	8340	160	8340	8290	8210	68.3	8320	8185	95.4	8255	35	8255		100.3		78.6	99.4
	R_Date OxA-28392	8665	8330	68.3	8885	8185	95.4	8520	170	8505	8290	8210	68.3	8315	8185	95.4	8250	35	8255		7.3		2.6	99.5
											Warning! Poor agreement - A= 7.3%(A'c= 60.0%)
	R_Date ICA-19S/0179	8740	8385	68.3	8965	8270	95.4	8585	175	8575	8290	8210	68.3	8315	8185	95.4	8250	35	8255		6.2		0.3	99.5
											Warning! Poor agreement - A= 6.2%(A'c= 60.0%)
	Delta_R Phorcus 105	-378.5	-135.5	68.3	-497	-17	95.4	-257	120	-257	-385	-307	68.3	-426	-269.5	95.4	-346899	386723	-346.5		104.4			99.7
	Curve =Marine20
	Phase Unit 105
	Boundary Start Unit 105										8305	8220	68.3	8330	8190	95.4	8265	35	8265					99.4
	Boundary End Unit 110										8330	8245	68.3	8365	8205	95.4	8290	40	8290					99.4
	Date Unit 110										8345	8255	68.3	8380	8215	95.4	8300	40	8300					99.4
	Interval Duration of Unit 110										0	35	68.3	0	80	95.4	25	25	20					99.8
	R_Date OxA-28393	8365	8070	68.3	8515	7930	95.4	8220	145	8220	8345	8255	68.3	8380	8215	95.4	8300	40	8300		127.3		98.2	99.4
	R_Date OxA-28934	8410	8110	68.3	8560	7960	95.4	8260	150	8265	8345	8255	68.3	8380	8215	95.4	8300	40	8300		140		98.4	99.4
	Delta_R Phorcus 110	-378.5	-135.5	68.3	-497	-17	95.4	-257	120	-257	-347	-231.5	68.3	-410.5	-176.5	95.4	-291999	582517	-290.5		123.1			99.7
	Curve =Marine20
	Phase Unit 110
	Boundary Start Unit 110										8360	8265	68.3	8400	8225	95.4	8315	45	8315					99.3
	Boundary End Unit 111										8390	8290	68.3	8435	8240	95.4	8340	45	8340					99.3
	Date Unit 111										8400	8300	68.3	8455	8255	95.4	8355	50	8355					99.2
	Interval Duration of Unit 111										0	35	68.3	0	85	95.4	25	25	20					99.9
	R_Date OxA-28620	8495	8180	68.3	8655	8010	95.4	8345	160	8340	8400	8300	68.3	8450	8255	95.4	8355	50	8355		140.8		97.7	99.2
	Delta_R Phorcus 111	-378.5	-135.5	68.3	-497	-17	95.4	-257	120	-257	-342	-188.5	68.3	-415.5	-113	95.4	-264941	754396	-265		119.5			99.7
	Curve =Marine20
	Phase Unit 111
	Boundary Start Unit 111										8415	8310	68.3	8475	8265	95.4	8365	50	8370					99
	Boundary End Unit 107										8445	8330	68.3	8510	8295	95.4	8395	55	8400					98.6
	Date Unit 107										8510	8385	68.3	8550	8330	95.4	8440	55	8435					99.4
	Interval Duration of Unit 107										0	125	68.3	0	235	95.4	90	70	80					99.5
	R_Date OxA-28395	8325	8195	68.3	8345	8180	95.4	8265	50	8265	8510	8325	68.3	8540	8310	95.4	8420	60	8425		17.1		26.6	98.7
											Warning! Poor agreement - A= 17.1%(A'c= 60.0%)
	R_Date OxA-28408	8425	8375	68.3	8520	8360	95.4	8415	35	8405	8450	8385	68.3	8520	8370	95.4	8430	40	8420		84.7		98	99.3
	R_Date OxA-28407	8520	8420	68.3	8585	8405	95.4	8480	40	8475	8475	8405	68.3	8535	8390	95.4	8450	35	8445		103.5		97.9	99.7
	Curve =IntCal20
	R_Date OxA-34502	8570	8145	68.3	8815	7935	95.4	8360	215	8355	8510	8380	68.3	8545	8330	95.4	8440	50	8435		129		97	99.4
	Delta_R Patella 107	-285	57	68.3	-454	226	95.4	-114	170	-114	-278	-122	68.3	-356.5	-34	95.4	-196404	802402	-198.5		116			99.7
	Curve =Marine20
	R_Date OxA-28409	8370	8075	68.3	8520	7935	95.4	8225	145	8225	8465	8350	68.3	8530	8320	95.4	8420	55	8420		55.5		92.6	99
											Warning! Poor agreement - A= 55.5%(A'c= 60.0%)
	R_Date OxA-33178	8430	8125	68.3	8580	7970	95.4	8275	150	8275	8470	8365	68.3	8535	8325	95.4	8430	50	8425		83.1		97.5	99.1
	R_Date OxA-33177	8515	8200	68.3	8690	8025	95.4	8365	160	8360	8510	8385	68.3	8545	8335	95.4	8440	50	8435		123.8		98.5	99.4
	R_Date ICA-19S/0180	8600	8275	68.3	8810	8110	95.4	8445	165	8440	8510	8390	68.3	8560	8350	95.4	8450	50	8440		143.1		97.7	99.6
	R_Date OxA-28410	8670	8335	68.3	8885	8185	95.4	8520	170	8510	8515	8395	68.3	8570	8365	95.4	8455	50	8445		135.1		93.2	99.6
	Delta_R Phorcus 107	-378.5	-135.5	68.3	-497	-17	95.4	-257	120	-257	-389	-290.5	68.3	-438.5	-241	95.4	-339.74	491956	-340		106.7			99.7
	Curve =Marine20
	Phase Unit 107
	Boundary Start Unit 107										8525	8415	68.3	8605	8400	95.4	8485	55	8475					99.3
	Boundary End Unit 114										8695	8505	68.3	8755	8435	95.4	8605	85	8610					99.7
	Date Unit 114										8745	8600	68.3	8790	8485	95.4	8655	75	8660					99.8
	Interval Duration of Unit 114										0	140	68.3	0	265	95.4	105	80	85					99.7
	R_Date OxA-27903	8225	7930	68.3	8365	7790	95.4	8080	145	8080	8745	8580	68.3	8785	8470	95.4	8645	80	8655		4.3		17.4	99.8
											Warning! Poor agreement - A= 4.3%(A'c= 60.0%)
	Delta_R Phorcus 114	-378.5	-135.5	68.3	-497	-17	95.4	-257	120	-257	-482.5	-174.5	68.3	-707	-97	95.4	-371151	155464	-351.5		79.3			99.2
	Curve =Marine20
	R_Date OxA-27969	8995	8775	68.3	9000	8650	95.4	8855	90	8865	8745	8640	68.3	8805	8505	95.4	8675	65	8670		39.9		84.3	99.8
											Warning! Poor agreement - A= 39.9%(A'c= 60.0%)
	Curve =IntCal20
	Phase Unit 114
	Boundary Start Unit 114										8770	8655	68.3	8835	8535	95.4	8705	65	8710					99.8
	Boundary End Unit 115										8810	8715	68.3	8875	8650	95.4	8765	50	8770					99.5
	Date Unit 115										8820	8730	68.3	8895	8680	95.4	8780	45	8785					99.4
	Interval Duration of Unit 115										0	50	68.3	0	120	95.4	40	35	25					99.9
	R_Date OxA-31054	8995	8775	68.3	9010	8650	95.4	8860	90	8870	8825	8725	68.3	8890	8655	95.4	8785	45	8785		95.6		97.5	99.4
	R_Date OxA-31055	9000	8775	68.3	9010	8650	95.4	8865	85	8870	8825	8725	68.3	8890	8655	95.4	8785	45	8785		93.4		97.4	99.4
	Curve =IntCal20
	Phase Unit 115
	Boundary Start Unit 115										8840	8750	68.3	8910	8705	95.4	8800	45	8800					99.1
	Boundary End Unit 108										8875	8775	68.3	8945	8740	95.4	8830	50	8815					98.5
	Date Unit 108										8885	8780	68.3	8995	8760	95.4	8840	50	8825					98.1
	Interval Duration of Unit 108										0	35	68.3	0	90	95.4	25	30	20					99.8
	R_Date OxA-28396	8680	8345	68.3	8895	8195	95.4	8530	170	8515	8885	8780	68.3	8955	8755	95.4	8840	50	8825		22.5		61.5	98.1
											Warning! Poor agreement - A= 22.5%(A'c= 60.0%)
	R_Date OxA-27904	9065	8680	68.3	9255	8515	95.4	8875	185	8875	8885	8780	68.3	8995	8765	95.4	8845	50	8825		119.3		86.3	98.1
	Delta_R Phorcus 108	-378.5	-135.5	68.3	-497	-17	95.4	-257	120	-257	-409.5	-238.5	68.3	-487.5	-147.5	95.4	-321001	845266	-325		104.6			99.5
	Curve =Marine20
	R_Date OxA-31056	9015	8780	68.3	9080	8720	95.4	8900	90	8900	8910	8780	68.3	9000	8770	95.4	8840	50	8825		103.2		98.2	98.1
	R_Date OxA-28411	9005	8775	68.3	9015	8655	95.4	8880	85	8880	8910	8780	68.3	9000	8770	95.4	8840	50	8825		117.4		98.4	98.1
	Curve =IntCal20
	Phase Unit 108
	Boundary Start Unit 108										8915	8785	68.3	9010	8775	95.4	8855	55	8835					97
