# Supplementary material for: Human forager response to abrupt climate change at 8.2 ka on the Atlantic coast of Europe
Source: Sci Rep. 2022 May 2;12:6481. doi: 10.1038/s41598-022-10135-w (PMC9021199; doi:10.1038/s41598-022-10135-w)
Supplement: Supplementary file 3 — Supplementary Information 3. [file 41598_2022_10135_MOESM3_ESM.xlsx]

## Sheet: Supplementary Data 2
	Stable oxygen isotope (δ18Oshell) values obtained from all calcium carbon micro-samples taken (n = 1065) from sub-fossil P. lineatus shells recovered from stratigraphic units (SU) 108, 107, 110, 105, 112C and 101B of the shell midden site of El Mazo cave. In addition, information about stable oxygen isotope composition of seawater (δ18Osw) for each unit is also showed. Sea surface temperature (SS…
		Stratigraphic Unit (SU)	Sample ID	δ18Oshell (VPDB‰)	δ18Osw (SMOW‰)	ST (ºC)		Stratigraphic Unit (SU)	Sample ID	δ18Oshell (VPDB‰)	δ18Osw (SMOW‰)	ST (ºC)
		SU 108	MA.108.02.01	2.05334	1.131	12.9617		SU 108	MA.108.03.01	1.60885	1.131	15.0075
			MA.108.02.02	1.86645	1.131	13.8182			MA.108.03.02	1.49267	1.131	15.5472
			MA.108.02.03	1.49773	1.131	15.5237			MA.108.03.03	1.30073	1.131	16.4434
			MA.108.02.04	2.1776	1.131	12.3951			MA.108.03.04	1.07343	1.131	17.5122
			MA.108.02.05	2.1877	1.131	12.3491			MA.108.03.05	1.07748	1.131	17.4931
			MA.108.02.06	2.06042	1.131	12.9294			MA.108.03.06	1.129	1.131	17.2502
			MA.108.02.07	1.92	1.131	13.5723			MA.108.03.07	1.08354	1.131	17.4645
			MA.108.02.08	2.42409	1.131	11.278			MA.108.03.08	1.07242	1.131	17.517
			MA.108.02.09	2.13113	1.131	12.6067			MA.108.03.09	0.594593	1.131	19.7906
			MA.108.02.10	1.86544	1.131	13.8228			MA.108.03.10	-0.0428532	1.131	22.8814
			MA.108.02.11	1.58359	1.131	15.1246			MA.108.03.11	-0.0903333	1.131	23.1143
			MA.108.02.12	1.50783	1.131	15.4767			MA.108.03.12	0.798656	1.131	18.8152
			MA.108.02.13	1.37044	1.131	16.1173			MA.108.03.13	0.843106	1.131	18.6036
			MA.108.02.14	1.34922	1.131	16.2165			MA.108.03.14	0.979485	1.131	17.9564
			MA.108.02.15	1.06232	1.131	17.5647			MA.108.03.15	1.30679	1.131	16.415
			MA.108.02.16	1.18456	1.131	16.9887			MA.108.03.16	1.71128	1.131	14.5334
			MA.108.02.17	0.536	1.131	20.0719			MA.108.03.17	1.76512	1.131	14.2848
			MA.108.02.18	0.660257	1.131	19.476			MA.108.03.18	1.70924	1.131	14.5428
			MA.108.02.19	0.355172	1.131	20.9437			MA.108.03.19	1.76715	1.131	14.2754
			MA.108.02.20	0.316783	1.131	21.1294			MA.108.03.20	1.6107	1.131	14.9989
			MA.108.02.21	0.491551	1.131	20.2857			MA.108.03.21	1.95104	1.131	13.4299
			MA.108.02.22	0.184445	1.131	21.7716			MA.108.03.22	2.23348	1.131	12.1411
			MA.108.02.23	0.0723114	1.131	22.3181			MA.108.03.23	2.04045	1.131	13.0206
			MA.108.02.24	0.203639	1.131	21.6783			MA.108.03.24	1.99981	1.131	13.2065
			MA.108.02.25	-0.0168661	1.131	22.7541			MA.108.03.25	1.47456	1.131	15.6315
			MA.108.02.26	0.118781	1.131	22.0914			MA.108.03.26	1.64522	1.131	14.839
			MA.108.02.27	0.27065	1.131	21.353			MA.108.03.27	1.0997	1.131	17.3883
			MA.108.02.28	1.14281	1.131	17.1851			MA.108.03.28	0.724911	1.131	19.1669
			MA.108.02.29	1.35689	1.131	16.1806			MA.108.03.29	0.574388	1.131	19.8876
			MA.108.02.30	1.8866	1.131	13.7256			MA.108.03.30	0.313753	1.131	21.1441
		SU 108	MA.108.04.01	1.75634	1.131	14.3253		SU 108	MA.108.05.01	2.12457	1.131	12.6366
			MA.108.04.02	2.58876	1.131	10.5368			MA.108.05.02	2.41533	1.131	11.3176
			MA.108.04.03	2.11699	1.131	12.6712			MA.108.05.03	0.94865	1.131	18.1024
			MA.108.04.04	1.68765	1.131	14.6426			MA.108.05.04	-0.0500363	1.131	22.9166
			MA.108.04.05	1.48055	1.131	15.6036			MA.108.05.05	0.139147	1.131	21.9921
			MA.108.04.06	1.45833	1.131	15.7071			MA.108.05.06	0.355213	1.131	20.9435
			MA.108.04.07	1.4755	1.131	15.6271			MA.108.05.07	0.683794	1.131	19.3634
			MA.108.04.08	1.20981	1.131	16.87			MA.108.05.08	2.29276	1.131	11.8721
			MA.108.04.09	1.27245	1.131	16.576			MA.108.05.09	2.72615	1.131	9.92136
			MA.108.04.10	1.08657	1.131	17.4502			MA.108.05.10	2.20589	1.131	12.2664
			MA.108.04.11	0.466295	1.131	20.4073			MA.108.05.11	2.80595	1.131	9.56514
			MA.108.04.12	0.697635	1.131	19.2972			MA.108.05.12	1.60279	1.131	15.0356
			MA.108.04.13	0.700665	1.131	19.2827			MA.108.05.13	1.54319	1.131	15.3123
			MA.108.04.14	0.743094	1.131	19.0801			MA.108.05.14	2.10284	1.131	12.7357
			MA.108.04.15	0.570348	1.131	19.907			MA.108.05.15	0.505694	1.131	20.2177
			MA.108.04.16	0.855228	1.131	18.5459			MA.108.05.16	0.872402	1.131	18.4643
			MA.108.04.17	1.36236	1.131	16.1551			MA.108.05.17	1.19567	1.131	16.9364
			MA.108.04.18	1.54607	1.131	15.2989			MA.108.05.18	2.32004	1.131	11.7485
			MA.108.04.19	1.73824	1.131	14.4088			MA.108.05.19	2.63624	1.131	10.3238
			MA.108.04.20	1.82387	1.131	14.0141			MA.108.05.20	2.26852	1.131	11.982
			MA.108.04.21	1.96426	1.131	13.3693			MA.108.05.21	2.24023	1.131	12.1104
			MA.108.04.22	2.0947	1.131	12.7728			MA.108.05.22	1.19264	1.131	16.9507
			MA.108.04.23	2.0947	1.131	12.7728			MA.108.05.23	1.52434	1.131	15.3999
			MA.108.04.24	2.01405	1.131	13.1413			MA.108.05.24	0.966352	1.131	18.0185
			MA.108.04.25	1.85772	1.131	13.8583			MA.108.05.25	0.678441	1.131	19.389
			MA.108.04.26	1.44053	1.131	15.7901			MA.108.05.26	1.88666	1.131	13.7253
			MA.108.04.27	1.23641	1.131	16.7451			MA.108.05.27	1.85332	1.131	13.8786
			MA.108.04.28	1.34394	1.131	16.2412			MA.108.05.28	1.69876	1.131	14.5912
			MA.108.04.29	0.183953	1.131	21.774			MA.108.05.29	1.4159	1.131	15.905
			MA.108.04.30	0.285514	1.131	21.2809			MA.108.05.30	1.45227	1.131	15.7354
		SU 108	MA.108.06.01	1.94323	1.131	13.4657		SU 108	MA.108.07.01	1.88262	1.131	13.7439
			MA.108.06.02	2.08264	1.131	12.8279			MA.108.07.02	1.44451	1.131	15.7715
			MA.108.06.03	1.68967	1.131	14.6333			MA.108.07.03	0.814231	1.131	18.741
			MA.108.06.04	1.31387	1.131	16.3819			MA.108.07.04	1.25632	1.131	16.6516
			MA.108.06.05	1.07343	1.131	17.5122			MA.108.07.05	0.556345	1.131	19.9742
			MA.108.06.06	1.23002	1.131	16.7751			MA.108.07.06	-0.0739331	1.131	23.0338
			MA.108.06.07	1.02696	1.131	17.7317			MA.108.07.07	0.416947	1.131	20.6453
			MA.108.06.08	0.306681	1.131	21.1783			MA.108.07.08	0.648945	1.131	19.5301
			MA.108.06.09	0.242028	1.131	21.4918			MA.108.07.09	0.954624	1.131	18.0741
			MA.108.06.10	0.460234	1.131	20.4365			MA.108.07.10	1.49529	1.131	15.535
			MA.108.06.11	0.683492	1.131	19.3648			MA.108.07.11	1.78404	1.131	14.1976
			MA.108.06.12	1.09364	1.131	17.4169			MA.108.07.12	1.92842	1.131	13.5336
			MA.108.06.13	1.35326	1.131	16.1976			MA.108.07.13	1.78006	1.131	14.2159
			MA.108.06.14	1.94424	1.131	13.461			MA.108.07.14	1.53512	1.131	15.3498
			MA.108.06.15	2.12204	1.131	12.6482			MA.108.07.15	2.24605	1.131	12.084
			MA.108.06.16	2.33115	1.131	11.6982			MA.108.07.16	1.46442	1.131	15.6787
			MA.108.06.17	2.84939	1.131	9.37164			MA.108.07.17	1.10597	1.131	17.3587
			MA.108.06.18	1.81594	1.131	14.0506			MA.108.07.18	1.45048	1.131	15.7437
			MA.108.06.19	1.90989	1.131	13.6186			MA.108.07.19	0.414955	1.131	20.6549
			MA.108.06.20	2.04526	1.131	12.9986			MA.108.07.20	0.322355	1.131	21.1025
			MA.108.06.21	1.94424	1.131	13.461			MA.108.07.21	0.498594	1.131	20.2518
			MA.108.06.22	1.27144	1.131	16.5807			MA.108.07.22	1.07909	1.131	17.4855
			MA.108.06.23	1.33306	1.131	16.2921			MA.108.07.23	1.55702	1.131	15.248
			MA.108.06.24	1.6634	1.131	14.7548			MA.108.07.24	2.1883	1.131	12.3464
			MA.108.06.25	1.24935	1.131	16.6843			MA.108.07.25	1.70339	1.131	14.5698
			MA.108.06.26	1.1926	1.131	16.9509			MA.108.07.26	1.90253	1.131	13.6524
			MA.108.06.27	1.36087	1.131	16.162			MA.108.07.27	0.76345	1.131	18.983
			MA.108.06.28	0.36517	1.131	20.8953			MA.108.07.28	1.94435	1.131	13.4605
			MA.108.06.29	-0.0858815	1.131	23.0925			MA.108.07.29	1.73924	1.131	14.4043
			MA.108.06.30	0.613099	1.131	19.7019			MA.108.07.30	1.46243	1.131	15.688
		SU 108	MA.108.08.01	1.81989	1.131	14.0324		SU 108	MA.108.09.01	2.23808	1.131	12.1202
			MA.108.08.02	1.57295	1.131	15.174			MA.108.09.02	1.32801	1.131	16.3157
			MA.108.08.03	1.38078	1.131	16.0689			MA.108.09.03	1.6307	1.131	14.9062
			MA.108.08.04	1.16671	1.131	17.0726			MA.108.09.04	1.81491	1.131	14.0553
			MA.108.08.05	1.8412	1.131	13.9343			MA.108.09.05	0.872977	1.131	18.4616
			MA.108.08.06	1.34013	1.131	16.259			MA.108.09.06	1.16671	1.131	17.0726
			MA.108.08.07	1.98162	1.131	13.2897			MA.108.09.07	1.31805	1.131	16.3623
			MA.108.08.08	0.941097	1.131	18.1382			MA.108.09.08	0.916788	1.131	18.2535
			MA.108.08.09	1.53712	1.131	15.3404			MA.108.09.09	0.780377	1.131	18.9023
			MA.108.08.10	1.09869	1.131	17.3931			MA.108.09.10	0.45777	1.131	20.4484
			MA.108.08.11	0.48953	1.131	20.2954			MA.108.09.11	0.465736	1.131	20.41
			MA.108.08.12	0.344814	1.131	20.9938			MA.108.09.12	-0.0370922	1.131	22.8532
			MA.108.08.13	0.549133	1.131	20.0088			MA.108.09.13	0.306424	1.131	21.1796
			MA.108.08.14	0.7239	1.131	19.1717			MA.108.09.14	0.038581	1.131	22.4828
			MA.108.08.15	1.02494	1.131	17.7413			MA.108.09.15	-0.0948428	1.131	23.1365
			MA.108.08.16	1.25224	1.131	16.6707			MA.108.09.16	-0.0141911	1.131	22.741
			MA.108.08.17	1.28457	1.131	16.5192			MA.108.09.17	0.148108	1.131	21.9485
			MA.108.08.18	1.48	1.131	15.6062			MA.108.09.18	0.2656	1.131	21.3775
			MA.108.08.19	1.67552	1.131	14.6987			MA.108.09.19	0.199884	1.131	21.6966
			MA.108.08.20	2.04526	1.131	12.9986			MA.108.09.20	0.551366	1.131	19.9981
			MA.108.08.21	2.04122	1.131	13.0171			MA.108.09.21	1.63511	1.131	14.8858
			MA.108.08.22	2.24427	1.131	12.092			MA.108.09.22	1.69775	1.131	14.5959
			MA.108.08.23	2.26246	1.131	12.0095			MA.108.09.23	1.65532	1.131	14.7922
			MA.108.08.24	2.42308	1.131	11.2826			MA.108.09.24	1.70987	1.131	14.5399
			MA.108.08.25	2.61401	1.131	10.4234			MA.108.09.25	2.01698	1.131	13.1279
			MA.108.08.26	2.46147	1.131	11.1094			MA.108.09.26	2.36651	1.131	11.5382
			MA.108.08.27	2.11194	1.131	12.6942			MA.108.09.27	2.42611	1.131	11.2689
			MA.108.08.28	2.30287	1.131	11.8263			MA.108.09.28	2.09632	1.131	12.7654
			MA.108.08.29	1.85938	1.131	13.8507			MA.108.09.29	1.89676	1.131	13.6789
			MA.108.08.30	1.76341	1.131	14.2927			MA.108.09.30	1.66744	1.131	14.7361
		SU 108	MA.108.10.01	1.87959	1.131	13.7578		SU 108	MA.108.10.01	1.80988	1.131	14.0785
			MA.108.10.02	1.70078	1.131	14.5819			MA.108.10.02	1.62703	1.131	14.9232
			MA.108.10.03	1.5745	1.131	15.1668			MA.108.10.03	1.13506	1.131	17.2216
			MA.108.10.04	1.29366	1.131	16.4765			MA.108.10.04	1.32195	1.131	16.3441
			MA.108.10.05	0.976454	1.131	17.9707			MA.108.10.05	0.161052	1.131	21.8855
			MA.108.10.06	1.00575	1.131	17.832			MA.108.10.06	0.65691	1.131	19.492
			MA.108.10.07	1.10778	1.131	17.3502			MA.108.10.07	0.337291	1.131	21.0302
			MA.108.10.08	0.986556	1.131	17.9229			MA.108.10.08	-0.0530234	1.131	22.9313
			MA.108.10.09	0.901698	1.131	18.3251			MA.108.10.09	-0.0828944	1.131	23.0778
			MA.108.10.10	0.785523	1.131	18.8777			MA.108.10.10	1.31805	1.131	16.3623
			MA.108.10.11	0.547113	1.131	20.0185			MA.108.10.11	1.41364	1.131	15.9155
			MA.108.10.12	0.231925	1.131	21.5409			MA.108.10.12	2.14249	1.131	12.5549
			MA.108.10.13	0.11373	1.131	22.116			MA.108.10.13	1.68049	1.131	14.6757
			MA.108.10.14	-0.0883129	1.131	23.1044			MA.108.10.14	1.69343	1.131	14.6159
			MA.108.10.15	0.0389742	1.131	22.4809			MA.108.10.15	1.56001	1.131	15.2341
			MA.108.10.16	0.664298	1.131	19.4567			MA.108.10.16	2.32072	1.131	11.7454
			MA.108.10.17	0.924933	1.131	18.2149			MA.108.10.17	2.35159	1.131	11.6057
			MA.108.10.18	1.31084	1.131	16.3961			MA.108.10.18	2.08275	1.131	12.8274
			MA.108.10.19	1.5543	1.131	15.2606			MA.108.10.19	0.828171	1.131	18.6746
			MA.108.10.20	1.65027	1.131	14.8156			MA.108.10.20	1.04025	1.131	17.6689
			MA.108.10.21	1.51591	1.131	15.4391			MA.108.10.21	1.08705	1.131	17.4479
			MA.108.10.22	1.17749	1.131	17.0219			MA.108.10.22	0.717648	1.131	19.2016
			MA.108.10.23	1.40277	1.131	15.9663			MA.108.10.23	0.140142	1.131	21.9873
			MA.108.10.24	1.85938	1.131	13.8507			MA.108.10.24	0.330321	1.131	21.0639
			MA.108.10.25	1.48863	1.131	15.566			MA.108.10.25	1.09061	1.131	17.4312
			MA.108.10.26	1.32599	1.131	16.3252			MA.108.10.26	1.15223	1.131	17.1408
			MA.108.10.27	0.930995	1.131	18.1861			MA.108.10.27	0.95625	1.131	18.0664
			MA.108.10.28	0.780472	1.131	18.9018			MA.108.10.28	0.695614	1.131	19.3069
			MA.108.10.29	0.632981	1.131	19.6066			MA.108.10.29	0.86129	1.131	18.5171
			MA.108.10.30	1.2977	1.131	16.4576			MA.108.10.30	1.08051	1.131	17.4788
		SU 107	MA.107.01.01	2.0813	1.098	12.6833		SU 107	MA.107.02.01	2.34148	1.098	11.5019
			MA.107.01.02	1.43054	1.098	15.6828			MA.107.02.02	1.42468	1.098	15.7101
			MA.107.01.03	1.0411	1.098	17.5091			MA.107.02.03	1.21357	1.098	16.6973
			MA.107.01.04	1.02193	1.098	17.5996			MA.107.02.04	1.02724	1.098	17.5745
			MA.107.01.05	0.780795	1.098	18.7431			MA.107.02.05	1.36125	1.098	16.006
			MA.107.01.06	0.515449	1.098	20.0122			MA.107.02.06	1.19077	1.098	16.8044
			MA.107.01.07	0.250102	1.098	21.2927			MA.107.02.07	0.855772	1.098	18.3866
			MA.107.01.08	0.216808	1.098	21.4542			MA.107.02.08	1.27899	1.098	16.3907
			MA.107.01.09	0.183513	1.098	21.6159			MA.107.02.09	0.870639	1.098	18.316
			MA.107.01.10	-0.154476	1.098	23.2675			MA.107.02.10	0.410753	1.098	20.5161
			MA.107.01.11	-0.349198	1.098	24.2277			MA.107.02.11	0.39093	1.098	20.6117
			MA.107.01.12	-0.138216	1.098	23.1876			MA.107.02.12	0.211535	1.098	21.4798
			MA.107.01.13	0.221969	1.098	21.4292			MA.107.02.13	1.00048	1.098	17.7009
			MA.107.01.14	0.383397	1.098	20.648			MA.107.02.14	1.15609	1.098	16.9674
			MA.107.01.15	0.865661	1.098	18.3396			MA.107.02.15	1.42072	1.098	15.7286
			MA.107.01.16	1.55173	1.098	15.1193			MA.107.02.16	1.3226	1.098	16.1866
			MA.107.01.17	1.74948	1.098	14.2047			MA.107.02.17	1.63183	1.098	14.7481
			MA.107.01.18	0.870706	1.098	18.3156			MA.107.02.18	1.37711	1.098	15.932
			MA.107.01.19	0.71735	1.098	19.0455			MA.107.02.19	1.32061	1.098	16.1959
			MA.107.01.20	0.4177	1.098	20.4826			MA.107.02.20	0.721969	1.098	19.0235
			MA.107.01.21	0.130157	1.098	21.8754			MA.107.02.21	0.68827	1.098	19.1844
			MA.107.01.22	-0.41567	1.098	24.557			MA.107.02.22	0.323533	1.098	20.9372
			MA.107.01.23	0.106952	1.098	21.9884			MA.107.02.23	0.173541	1.098	21.6644
			MA.107.01.24	-0.00251613	1.098	22.5226			MA.107.02.24	0.546842	1.098	19.8615
			MA.107.01.25	-0.111984	1.098	23.0588			MA.107.02.25	-0.263323	1.098	23.8035
			MA.107.01.26	-0.318813	1.098	24.0775			MA.107.02.26	-0.0474132	1.098	22.7423
			MA.107.01.27	-0.353117	1.098	24.2471			MA.107.02.27	0.0787021	1.098	22.126
			MA.107.01.28	0.0141311	1.098	22.4412			MA.107.02.28	0.176568	1.098	21.6496
			MA.107.01.29	0.0363274	1.098	22.3328			MA.107.02.29	0.387432	1.098	20.6286
			MA.107.01.30	0.278469	1.098	21.1553			MA.107.02.30	0.879786	1.098	18.2725
			MA.107.01.31	0.287549	1.098	21.1113			MA.107.02.31	1.37012	1.098	15.9646
			MA.107.01.32	0.765778	1.098	18.8146			MA.107.02.32	1.76966	1.098	14.1117
			MA.107.01.33	0.746609	1.098	18.906			MA.107.02.33	1.58502	1.098	14.9649
			MA.107.01.34	0.727439	1.098	18.9974			MA.107.02.34	1.69202	1.098	14.4698
			MA.107.01.35	0.799073	1.098	18.6561			MA.107.02.35	1.79902	1.098	13.9764
			MA.107.01.36	0.961509	1.098	17.8853			MA.107.02.36	1.90485	1.098	13.4902
			MA.107.01.37	1.16733	1.098	16.9145			MA.107.02.37	1.66069	1.098	14.6146
			MA.107.01.38	1.29445	1.098	16.3183			MA.107.02.38	0.865661	1.098	18.3396
			MA.107.01.39	-0.261305	1.098	23.7935			MA.107.02.39	0.0706307	1.098	22.1654
			MA.107.01.40	1.54065	1.098	15.1707			MA.107.02.40	0.0423809	1.098	22.3032
			MA.107.01.41	1.16401	1.098	16.9301			MA.107.02.41	1.1865	1.098	16.8245
			MA.107.01.42	0.70611	1.098	19.0992			MA.107.02.42	0.97967	1.098	17.7993
			MA.107.01.43	0.840905	1.098	18.4572			MA.107.02.43	0.764769	1.098	18.8194
			MA.107.01.44	0.808197	1.098	18.6127			MA.107.02.44	0.76376	1.098	18.8242
			MA.107.01.45	0.737827	1.098	18.9479			MA.107.02.45	0.720377	1.098	19.0311
		SU 107	MA.107.03.01	2.19181	1.098	12.1803		SU 107	MA.107.04.01	1.56722	1.098	15.0474
			MA.107.03.02	2.30408	1.098	11.6711			MA.107.04.02	1.53508	1.098	15.1966
			MA.107.03.03	1.45873	1.098	15.5515			MA.107.04.03	0.550599	1.098	19.8434
			MA.107.03.04	1.12622	1.098	17.1079			MA.107.04.04	0.273338	1.098	21.1801
			MA.107.03.05	0.932335	1.098	18.0234			MA.107.04.05	0.318543	1.098	20.9613
			MA.107.03.06	0.550599	1.098	19.8434			MA.107.04.06	0.737449	1.098	18.9497
			MA.107.03.07	-0.00593274	1.098	22.5393			MA.107.04.07	0.926308	1.098	18.0519
			MA.107.03.08	0.472242	1.098	20.2199			MA.107.04.08	1.31307	1.098	16.2312
			MA.107.03.09	0.855988	1.098	18.3855			MA.107.04.09	1.44065	1.098	15.6357
			MA.107.03.10	1.33919	1.098	16.1091			MA.107.04.10	1.48887	1.098	15.4113
			MA.107.03.11	1.56521	1.098	15.0567			MA.107.04.11	1.61243	1.098	14.8379
			MA.107.03.12	1.73197	1.098	14.2854			MA.107.04.12	1.27891	1.098	16.391
			MA.107.03.13	1.60339	1.098	14.8798			MA.107.04.13	1.20759	1.098	16.7254
			MA.107.03.14	1.38339	1.098	15.9027			MA.107.04.14	1.078	1.098	17.335
			MA.107.03.15	0.956445	1.098	17.9092			MA.107.04.15	0.963477	1.098	17.8759
			MA.107.03.16	0.844938	1.098	18.438			MA.107.04.16	0.793705	1.098	18.6817
			MA.107.03.17	0.506398	1.098	20.0557			MA.107.04.17	0.790691	1.098	18.696
			MA.107.03.18	0.373795	1.098	20.6944			MA.107.04.18	0.514434	1.098	20.0171
			MA.107.03.19	0.0995471	1.098	22.0244			MA.107.04.19	0.455165	1.098	20.3021
			MA.107.03.20	0.459183	1.098	20.2828			MA.107.04.20	0.609869	1.098	19.5593
			MA.107.03.21	1.19252	1.098	16.7962			MA.107.04.21	1.62348	1.098	14.7867
			MA.107.03.22	1.59234	1.098	14.931			MA.107.04.22	1.60138	1.098	14.8891
			MA.107.03.23	1.5401	1.098	15.1733			MA.107.04.23	1.78923	1.098	14.0215
			MA.107.03.24	1.70686	1.098	14.4013			MA.107.04.24	1.68777	1.098	14.4894
			MA.107.03.25	1.61645	1.098	14.8193			MA.107.04.25	1.519	1.098	15.2712
			MA.107.03.26	1.77115	1.098	14.1048			MA.107.04.26	1.36731	1.098	15.9777
			MA.107.03.27	1.72996	1.098	14.2947			MA.107.04.27	1.2106	1.098	16.7113
			MA.107.03.28	1.66266	1.098	14.6055			MA.107.04.28	0.9906	1.098	17.7476
			MA.107.03.29	1.72092	1.098	14.3364			MA.107.04.29	0.833888	1.098	18.4905
			MA.107.03.30	1.68777	1.098	14.4894			MA.107.04.30	0.574709	1.098	19.7278
			MA.107.03.31	1.47681	1.098	15.4674			MA.107.04.31	0.299456	1.098	21.0537
			MA.107.03.32	1.59334	1.098	14.9263			MA.107.04.32	0.950418	1.098	17.9378
			MA.107.03.33	1.43261	1.098	15.6731			MA.107.04.33	2.0906	1.098	12.6409
			MA.107.03.34	1.47581	1.098	15.472			MA.107.04.34	1.74905	1.098	14.2066
			MA.107.03.35	1.37033	1.098	15.9636			MA.107.04.35	2.04439	1.098	12.8517
			MA.107.03.36	1.45873	1.098	15.5515			MA.107.04.36	2.06348	1.098	12.7646
			MA.107.03.37	1.11818	1.098	17.1457			MA.107.04.37	1.99617	1.098	13.072
			MA.107.03.38	1.01973	1.098	17.61			MA.107.04.38	2.07353	1.098	12.7187
			MA.107.03.39	0.772609	1.098	18.7821			MA.107.04.39	2.02631	1.098	12.9343
			MA.107.03.40	1.03782	1.098	17.5246			MA.107.04.40	1.84248	1.098	13.7766
			MA.107.03.41	0.910235	1.098	18.1281			MA.107.04.41	1.31909	1.098	16.203
			MA.107.03.42	0.97955	1.098	17.7999			MA.107.04.42	1.03681	1.098	17.5293
			MA.107.03.43	0.936354	1.098	18.0044			MA.107.04.43	0.835897	1.098	18.481
			MA.107.03.44	0.596809	1.098	19.6219			MA.107.04.44	0.762563	1.098	18.8299
			MA.107.03.45	0.257265	1.098	21.258			MA.107.04.45	0.707312	1.07	19.0934
		SU 105	MA.105.01.01	2.08343	0.776	11.2112		SU 105	MA.105.02.01	0.615917	0.776	17.9972
			MA.105.01.02	1.96438	0.776	11.7496			MA.105.02.02	1.08472	0.776	15.7933
			MA.105.01.03	1.59007	0.776	13.4559			MA.105.02.03	0.616908	0.776	17.9925
			MA.105.01.04	1.19154	0.776	15.296			MA.105.02.04	0.491034	0.776	18.5901
			MA.105.01.05	0.971598	0.776	16.322			MA.105.02.05	0.524733	0.776	18.4299
			MA.105.01.06	1.11083	0.776	15.6716			MA.105.02.06	0.28587	0.776	19.5696
			MA.105.01.07	0.710287	0.776	17.5508			MA.105.02.07	0.0866519	0.776	20.5273
			MA.105.01.08	0.289567	0.776	19.5519			MA.105.02.08	0.231357	0.776	19.831
			MA.105.01.09	0.0908092	0.776	20.5072			MA.105.02.09	0.451389	0.776	18.7789
			MA.105.01.10	-0.213885	0.776	21.9842			MA.105.02.10	0.756658	0.776	17.3319
			MA.105.01.11	-0.273412	0.776	22.2746			MA.105.02.11	1.28336	0.776	14.8699
			MA.105.01.12	-0.0655738	0.776	21.2634			MA.105.02.12	1.69197	0.776	12.9893
			MA.105.01.13	1.28235	0.776	14.8746			MA.105.02.13	1.62942	0.776	13.2756
			MA.105.01.14	1.25006	0.776	15.0243			MA.105.02.14	1.03314	0.776	16.0341
			MA.105.01.15	1.55375	0.776	13.6226			MA.105.02.15	0.436869	0.776	18.8481
			MA.105.01.16	1.29584	0.776	14.8121			MA.105.02.16	0.428798	0.776	18.8865
			MA.105.01.17	1.01237	0.776	16.1312			MA.105.02.17	0.92317	0.776	16.5489
			MA.105.01.18	0.931098	0.776	16.5117			MA.105.02.18	1.12596	0.776	15.6011
			MA.105.01.19	0.44346	0.776	18.8167			MA.105.02.19	1.41754	0.776	14.2495
			MA.105.01.20	1.04409	0.776	15.983			MA.105.02.20	1.48413	0.776	13.9427
			MA.105.01.21	0.67935	0.776	17.697			MA.105.02.21	1.70105	0.776	12.9478
			MA.105.01.22	0.719986	0.776	17.505			MA.105.02.22	1.30959	0.776	14.7484
			MA.105.01.23	0.83694	0.776	16.9539			MA.105.02.23	1.12092	0.776	15.6246
			MA.105.01.24	0.729898	0.776	17.4582			MA.105.02.24	0.674975	0.776	17.7177
			MA.105.01.25	0.532662	0.776	18.3922			MA.105.02.25	0.436869	0.776	18.8481
			MA.105.01.26	-0.0213817	0.776	21.0493			MA.105.02.26	0.221655	0.776	19.8776
			MA.105.01.27	-0.106619	0.776	21.4625			MA.105.02.27	0.29985	0.776	19.5027
			MA.105.01.28	0.266047	0.776	19.6646			MA.105.02.28	0.378045	0.776	19.1287
			MA.105.01.29	0.582219	0.776	18.1569			MA.105.02.29	0.272298	0.776	19.6347
			MA.105.01.30	0.803242	0.776	17.1124			MA.105.02.30	1.06946	0.776	15.8645
			MA.105.01.31	1.02625	0.776	16.0664			MA.105.02.31	1.17888	0.776	15.3548
			MA.105.01.32	1.09364	0.776	15.7517			MA.105.02.32	1.37202	0.776	14.4597
			MA.105.01.33	1.29584	0.776	14.8121			MA.105.02.33	1.21267	0.776	15.1978
			MA.105.01.34	1.19474	0.776	15.2811			MA.105.02.34	1.05332	0.776	15.9399
			MA.105.01.35	1.22447	0.776	15.143			MA.105.02.35	1.58704	0.776	13.4698
			MA.105.01.36	1.37711	0.776	14.4362			MA.105.02.36	1.47707	0.776	13.9752
			MA.105.01.37	1.72336	0.776	12.8459			MA.105.02.37	1.26015	0.776	14.9775
			MA.105.01.38	1.63579	0.776	13.2463			MA.105.02.38	1.23694	0.776	15.0851
			MA.105.01.39	1.77554	0.776	12.6078			MA.105.02.39	0.973499	0.776	16.3131
			MA.105.01.40	1.75969	0.776	12.6801			MA.105.02.40	0.868688	0.776	16.8046
			MA.105.01.41	1.43261	0.776	14.18			MA.105.02.41	0.787082	0.776	17.1885
			MA.105.01.42	1.50397	0.776	13.8514			MA.105.02.42	0.7456	0.776	17.3841
			MA.105.01.43	1.07184	0.776	15.8535			MA.105.02.43	0.722394	0.776	17.4936
			MA.105.01.44	1.10256	0.776	15.7102			MA.105.02.44	0.59213	0.776	18.1099
			MA.105.01.45	1.12734	0.776	15.5947			MA.105.02.45	0.737827	0.776	17.4208
		SU 105	MA.105.03.01	1.74699	0.776	12.738
			MA.105.03.02	1.68369	0.776	13.0272
			MA.105.03.03	1.40836	0.776	14.2919
			MA.105.03.04	0.999393	0.776	16.1919
			MA.105.03.05	0.651718	0.776	17.8277
			MA.105.03.06	0.73311	0.776	17.443
			MA.105.03.07	0.54822	0.776	18.3183
			MA.105.03.08	0.565302	0.776	18.2372
			MA.105.03.09	0.656742	0.776	17.8039
			MA.105.03.10	1.01848	0.776	16.1026
			MA.105.03.11	1.75604	0.776	12.6967
			MA.105.03.12	1.89571	0.776	12.061
			MA.105.03.13	1.58622	0.776	13.4736
			MA.105.03.14	1.57014	0.776	13.5474
			MA.105.03.15	1.11897	0.776	15.6337
			MA.105.03.16	0.848667	0.776	16.8987
			MA.105.03.17	0.569322	0.776	18.2181
			MA.105.03.18	0.45678	0.776	18.7532
			MA.105.03.19	0.182459	0.776	20.0659
			MA.105.03.20	0.187483	0.776	20.0418
			MA.105.03.21	0.414576	0.776	18.9544
			MA.105.03.22	0.609515	0.776	18.0275
			MA.105.03.23	0.847662	0.776	16.9034
			MA.105.03.24	0.938097	0.776	16.4789
			MA.105.03.25	1.19333	0.776	15.2877
			MA.105.03.26	1.65857	0.776	13.1421
			MA.105.03.27	1.54703	0.776	13.6535
			MA.105.03.28	1.65555	0.776	13.1559
			MA.105.03.29	1.44755	0.776	14.1112
			MA.105.03.30	1.19936	0.776	15.2597
			MA.105.03.31	1.20739	0.776	15.2223
			MA.105.03.32	1.01447	0.776	16.1214
			MA.105.03.33	0.973267	0.776	16.3142
			MA.105.03.34	0.571331	0.776	18.2086
			MA.105.03.35	0.39448	0.776	19.0503
			MA.105.03.36	0.0880037	0.776	20.5208
			MA.105.03.37	0.136236	0.776	20.2883
			MA.105.03.38	-0.0607124	0.776	21.2398
			MA.105.03.39	0.381417	0.776	19.1126
			MA.105.03.40	0.354286	0.776	19.2423
			MA.105.03.41	0.268875	0.776	19.6511
			MA.105.03.42	0.122168	0.776	20.3561
			MA.105.03.43	0.00661178	0.776	20.9139
			MA.105.03.44	0.115556	0.776	20.3879
			MA.105.03.45	0.231113	0.776	19.8322
		SU 112C	MA.112.01.01	1.50517	0.765	13.7952		SU 112C	MA.112.02.01	1.35084	0.765	14.5067
			MA.112.01.02	1.18107	0.765	15.2935			MA.112.02.02	1.43559	0.765	14.1156
			MA.112.01.03	1.24826	0.765	14.9816			MA.112.02.03	1.36799	0.765	14.4275
			MA.112.01.04	1.26412	0.765	14.9081			MA.112.02.04	1.49309	0.765	13.8508
			MA.112.01.05	0.866883	0.765	16.7614			MA.112.02.05	1.1995	0.765	15.2079
			MA.112.01.06	0.975751	0.765	16.2511			MA.112.02.06	1.35992	0.765	14.4647
			MA.112.01.07	0.234193	0.765	19.7647			MA.112.02.07	1.20959	0.765	15.161
			MA.112.01.08	0.86958	0.765	16.7488			MA.112.02.08	0.700081	0.765	17.547
			MA.112.01.09	1.33997	0.765	14.5569			MA.112.02.09	0.441797	0.765	18.7722
			MA.112.01.10	1.40408	0.765	14.2609			MA.112.02.10	-0.162547	0.765	21.6809
			MA.112.01.11	1.42974	0.765	14.1425			MA.112.02.11	0.441797	0.765	18.7722
			MA.112.01.12	1.45541	0.765	14.0243			MA.112.02.12	1.10466	0.765	15.6491
			MA.112.01.13	1.07899	0.765	15.7688			MA.112.02.13	1.53648	0.765	13.6514
			MA.112.01.14	1.16104	0.765	15.3866			MA.112.02.14	1.41541	0.765	14.2086
			MA.112.01.15	1.14205	0.765	15.475			MA.112.02.15	1.98269	0.765	11.6168
			MA.112.01.16	1.12305	0.765	15.5634			MA.112.02.16	2.02432	0.765	11.4285
			MA.112.01.17	0.403033	0.765	18.957			MA.112.02.17	1.74482	0.765	12.6977
			MA.112.01.18	1.27136	0.765	14.8745			MA.112.02.18	1.65165	0.765	13.1233
			MA.112.01.19	1.51933	0.765	13.7302			MA.112.02.19	1.42964	0.765	14.143
			MA.112.01.20	1.20656	0.765	15.1751			MA.112.02.20	1.20762	0.765	15.1702
			MA.112.01.21	1.1995	0.765	15.2079			MA.112.02.21	0.791348	0.765	17.1166
			MA.112.01.22	1.38211	0.765	14.3622			MA.112.02.22	0.798286	0.765	17.084
			MA.112.01.23	1.43256	0.765	14.1295			MA.112.02.23	0.606997	0.765	17.9873
			MA.112.01.24	1.07944	0.765	15.7667			MA.112.02.24	0.475176	0.765	18.6133
			MA.112.01.25	1.03605	0.765	15.9691			MA.112.02.25	0.397868	0.765	18.9816
			MA.112.01.26	0.800974	0.765	17.0713			MA.112.02.26	0.422646	0.765	18.8634
			MA.112.01.27	0.818125	0.765	16.9906			MA.112.02.27	0.288843	0.765	19.5027
			MA.112.01.28	0.591118	0.765	18.0626			MA.112.02.28	0.264227	0.765	19.6207
			MA.112.01.29	0.639546	0.765	17.8332			MA.112.02.29	-0.0808243	0.765	21.2841
			MA.112.01.30	0.285414	0.765	19.5192			MA.112.02.30	-0.0445031	0.765	21.108
			MA.112.01.31	0.2612	0.765	19.6352			MA.112.02.31	-0.0031373	0.765	20.9078
			MA.112.01.32	0.174433	0.765	20.0517			MA.112.02.32	0.325771	0.765	19.326
			MA.112.01.33	0.778777	0.765	17.1758			MA.112.02.33	0.0230947	0.765	20.781
			MA.112.01.34	1.18739	0.765	15.2641			MA.112.02.34	0.562868	0.765	18.1966
			MA.112.01.35	1.596	0.765	13.3782			MA.112.02.35	1.09457	0.765	15.6961
			MA.112.01.36	1.96325	0.765	11.7048			MA.112.02.36	1.25701	0.765	14.941
			MA.112.01.37	1.8785	0.765	12.0892			MA.112.02.37	1.55767	0.765	13.5541
			MA.112.01.38	1.9118	0.765	11.938			MA.112.02.38	1.48906	0.765	13.8694
			MA.112.01.39	1.79981	0.765	12.4471			MA.112.02.39	1.59197	0.765	13.3967
			MA.112.01.40	2.07524	0.765	11.1985			MA.112.02.40	1.64571	0.765	13.1506
			MA.112.01.41	1.51731	0.765	13.7395			MA.112.02.41	1.80182	0.765	12.4379
			MA.112.01.42	1.4376	0.765	14.1063			MA.112.02.42	1.79678	0.765	12.4608
			MA.112.01.43	1.12484	0.765	15.5551			MA.112.02.43	1.73322	0.765	12.7506
			MA.112.01.44	1.06531	0.765	15.8326			MA.112.02.44	2.09964	0.765	11.0884
			MA.112.01.45	0.810054	0.765	17.0286			MA.112.02.45	1.60903	0.765	13.3185
		SU 112C	MA.112.03.01	1.79827	0.765	12.454		SU 112C	MA.112.04.01	1.53407	0.765	13.6624
			MA.112.03.02	1.74905	0.765	12.6784			MA.112.04.02	1.58932	0.765	13.4088
			MA.112.03.03	1.08704	0.765	15.7312			MA.112.04.03	1.15133	0.765	15.4318
			MA.112.03.04	0.943386	0.765	16.4026			MA.112.04.04	1.23069	0.765	15.0631
			MA.112.03.05	0.834892	0.765	16.9118			MA.112.04.05	1.00969	0.765	16.0923
			MA.112.03.06	0.637996	0.765	17.8406			MA.112.04.06	0.932335	0.765	16.4544
			MA.112.03.07	0.702289	0.765	17.5366			MA.112.04.07	0.568681	0.765	18.169
			MA.112.03.08	0.156808	0.765	20.1364			MA.112.04.08	0.376808	0.765	19.0821
			MA.112.03.09	0.172881	0.765	20.0591			MA.112.04.09	0.593795	0.765	18.0499
			MA.112.03.10	0.612882	0.765	17.9595			MA.112.04.10	-0.0742435	0.765	21.2521
			MA.112.03.11	1.04485	0.765	15.9281			MA.112.04.11	0.109593	0.765	20.3637
			MA.112.03.12	1.1433	0.765	15.4692			MA.112.04.12	0.113611	0.765	20.3444
			MA.112.03.13	1.54512	0.765	13.6117			MA.112.04.13	0.579731	0.765	18.1166
			MA.112.03.14	1.47782	0.765	13.9211			MA.112.04.14	1.17243	0.765	15.3337
			MA.112.03.15	1.52001	0.765	13.727			MA.112.04.15	1.48184	0.765	13.9026
			MA.112.03.16	1.70887	0.765	12.8618			MA.112.04.16	1.48485	0.765	13.8887
			MA.112.03.17	1.56421	0.765	13.524			MA.112.04.17	1.69983	0.765	12.9031
			MA.112.03.18	1.26786	0.765	14.8907			MA.112.04.18	1.74905	0.765	12.6784
			MA.112.03.19	1.31709	0.765	14.6628			MA.112.04.19	1.65964	0.765	13.0868
			MA.112.03.20	0.998637	0.765	16.144			MA.112.04.20	1.60238	0.765	13.349
			MA.112.03.21	0.956445	0.765	16.3414			MA.112.04.21	1.41654	0.765	14.2034
			MA.112.03.22	0.766581	0.765	17.2333			MA.112.04.22	1.39745	0.765	14.2914
			MA.112.03.23	0.655074	0.765	17.7598			MA.112.04.23	1.20457	0.765	15.1843
			MA.112.03.24	0.646033	0.765	17.8025			MA.112.04.24	1.05288	0.765	15.8906
			MA.112.03.25	0.510416	0.765	18.4457			MA.112.04.25	1.03581	0.765	15.9703
			MA.112.03.26	0.660097	0.765	17.736			MA.112.04.26	0.85197	0.765	16.8315
			MA.112.03.27	0.469229	0.765	18.6416			MA.112.04.27	0.949413	0.765	16.3744
			MA.112.03.28	0.187949	0.765	19.9867			MA.112.04.28	0.553613	0.765	18.2405
			MA.112.03.29	0.135712	0.765	20.2379			MA.112.04.29	0.30247	0.765	19.4375
			MA.112.03.30	0.23215	0.765	19.7745			MA.112.04.30	0.187949	0.765	19.9867
			MA.112.03.31	0.143748	0.765	20.1993			MA.112.04.31	0.741467	0.765	17.3517
			MA.112.03.32	0.395895	0.765	18.991			MA.112.04.32	1.39343	0.765	14.31
			MA.112.03.33	0.841924	0.765	16.8787			MA.112.04.33	1.55718	0.765	13.5563
			MA.112.03.34	1.07197	0.765	15.8015			MA.112.04.34	1.44768	0.765	14.0598
			MA.112.03.35	1.22567	0.765	15.0864			MA.112.04.35	1.30202	0.765	14.7325
			MA.112.03.36	1.56823	0.765	13.5056			MA.112.04.36	0.92229	0.765	16.5015
			MA.112.03.37	1.63654	0.765	13.1925			MA.112.04.37	0.80576	0.765	17.0488
			MA.112.03.38	1.7149	0.765	12.8342			MA.112.04.38	0.856993	0.765	16.8079
			MA.112.03.39	1.55215	0.765	13.5794			MA.112.04.39	0.698271	0.765	17.5556
			MA.112.03.40	1.44567	0.765	14.0691			MA.112.04.40	0.656079	0.765	17.755
			MA.112.03.41	1.3422	0.765	14.5466			MA.112.04.41	0.281374	0.765	19.5385
			MA.112.03.42	1.14631	0.765	15.4552			MA.112.04.42	0.206031	0.765	19.8999
			MA.112.03.43	1.11919	0.765	15.5814			MA.112.04.43	-0.348434	0.765	22.5876
			MA.112.03.44	0.897175	0.765	16.6192			MA.112.04.44	-0.337407	0.765	22.5336
			MA.112.03.45	0.812792	0.765	17.0157			MA.112.04.45	-0.207087	0.765	21.8976
		SU 112C	MA.112.05.01	2.1338	0.765	10.9345
			MA.112.05.02	2.08759	0.765	11.1428
			MA.112.05.03	2.07252	0.765	11.2107
			MA.112.05.04	1.43864	0.765	14.1015
			MA.112.05.05	1.98613	0.765	11.6012
			MA.112.05.06	1.10713	0.765	15.6376
			MA.112.05.07	1.30804	0.765	14.7046
			MA.112.05.08	0.977541	0.765	16.2427
			MA.112.05.09	0.696262	0.765	17.5651
			MA.112.05.10	0.695257	0.765	17.5698
			MA.112.05.11	0.856993	0.765	16.8079
			MA.112.05.12	0.743476	0.765	17.3422
			MA.112.05.13	0.370781	0.765	19.1109
			MA.112.05.14	0.340644	0.765	19.2549
			MA.112.05.15	0.483293	0.765	18.5746
			MA.112.05.16	0.588773	0.765	18.0737
			MA.112.05.17	0.486306	0.765	18.5603
			MA.112.05.18	-0.0772572	0.765	21.2668
			MA.112.05.19	0.171876	0.765	20.064
			MA.112.05.20	0.198999	0.765	19.9336
			MA.112.05.21	0.474252	0.765	18.6177
			MA.112.05.22	0.48932	0.765	18.546
			MA.112.05.23	0.627951	0.765	17.8881
			MA.112.05.24	0.739458	0.765	17.3612
			MA.112.05.25	0.732426	0.765	17.3944
			MA.112.05.26	0.822837	0.765	16.9685
			MA.112.05.27	1.07298	0.765	15.7968
			MA.112.05.28	0.94439	0.765	16.3979
			MA.112.05.29	1.18951	0.765	15.2543
			MA.112.05.30	1.44868	0.765	14.0552
			MA.112.05.31	1.55015	0.765	13.5886
			MA.112.05.32	1.70686	0.765	12.871
			MA.112.05.33	1.83243	0.765	12.2986
			MA.112.05.34	1.72896	0.765	12.77
			MA.112.05.35	1.74604	0.765	12.6921
			MA.112.05.36	1.65663	0.765	13.1006
			MA.112.05.37	1.76311	0.765	12.6142
			MA.112.05.38	1.82741	0.765	12.3214
			MA.112.05.39	1.86257	0.765	12.1616
			MA.112.05.40	1.62147	0.765	13.2615
			MA.112.05.41	1.52001	0.765	13.727
			MA.112.05.42	1.4738	0.765	13.9396
			MA.112.05.43	1.21261	0.765	15.147
			MA.112.05.44	1.43462	0.765	14.12
			MA.112.05.45	1.0569	0.765	15.8718
		SU 101B	MA.101.01.01	2.08456	1.043	12.4176		SU 101B	MA.101.04.01	1.31423	1.043	15.9687
			MA.101.01.02	1.73244	1.043	14.0296			MA.101.04.02	0.597457	1.043	19.3556
			MA.101.01.03	1.66574	1.043	14.3371			MA.101.04.03	0.903933	1.043	17.8975
			MA.101.01.04	1.30596	1.043	16.0073			MA.101.04.04	1.21041	1.043	16.4542
			MA.101.01.05	1.42687	1.043	15.4437			MA.101.04.05	0.564297	1.043	19.5143
			MA.101.01.06	1.82022	1.043	13.626			MA.101.04.06	0.680859	1.043	18.9573
			MA.101.01.07	1.31279	1.043	15.9754			MA.101.04.07	0.712009	1.043	18.8089
			MA.101.01.08	1.03032	1.043	17.3005			MA.101.04.08	0.470847	1.043	19.9624
			MA.101.01.09	0.508979	1.043	19.7794			MA.101.04.09	0.318112	1.043	20.6979
			MA.101.01.10	0.496095	1.043	19.8412			MA.101.04.10	0.196526	1.043	21.2861
			MA.101.01.11	0.619986	1.043	19.2479			MA.101.04.11	0.450751	1.043	20.059
			MA.101.01.12	0.254258	1.043	21.0065			MA.101.04.12	0.135231	1.043	21.5835
			MA.101.01.13	0.667561	1.043	19.0208			MA.101.04.13	-0.0556882	1.043	22.514
			MA.101.01.14	0.294495	1.043	20.8119			MA.101.04.14	0.212604	1.043	21.2081
			MA.101.01.15	0.323753	1.043	20.6706			MA.101.04.15	0.00661178	1.043	22.2097
			MA.101.01.16	0.00392515	1.043	22.2228			MA.101.04.16	-0.110954	1.043	22.7844
			MA.101.01.17	-0.229136	1.043	23.3645			MA.101.04.17	0.106091	1.043	21.7251
			MA.101.01.18	-0.124208	1.043	22.8494			MA.101.04.18	0.405533	1.043	20.2765
			MA.101.01.19	-0.174421	1.043	23.0957			MA.101.04.19	0.730096	1.043	18.7227
			MA.101.01.20	0.0104391	1.043	22.191			MA.101.04.20	0.988339	1.043	17.4985
			MA.101.01.21	0.114508	1.043	21.6842			MA.101.04.21	1.30687	1.043	16.003
			MA.101.01.22	0.48321	1.043	19.9031			MA.101.04.22	1.44856	1.043	15.3429
			MA.101.01.23	0.682428	1.043	18.9498			MA.101.04.23	1.41741	1.043	15.4878
			MA.101.01.24	0.842991	1.043	18.1862			MA.101.04.24	1.53095	1.043	14.9605
			MA.101.01.25	1.04023	1.043	17.2538			MA.101.04.25	1.75403	1.043	13.9302
			MA.101.01.26	1.49714	1.043	15.1173			MA.101.04.26	1.86456	1.043	13.4226
			MA.101.01.27	1.7588	1.043	13.9083			MA.101.04.27	1.72589	1.043	14.0597
			MA.101.01.28	1.86584	1.043	13.4167			MA.101.04.28	1.55004	1.043	14.872
			MA.101.01.29	1.72313	1.043	14.0725			MA.101.04.29	1.25764	1.043	16.2332
			MA.101.01.30	1.5506	1.043	14.8694			MA.101.04.30	1.15816	1.043	16.6993
			MA.101.01.31	1.43368	1.043	15.4121			MA.101.04.31	0.954175	1.043	17.6599
			MA.101.01.32	1.31677	1.043	15.9568			MA.101.04.32	0.977286	1.043	17.5507
			MA.101.01.33	1.13935	1.043	16.7876			MA.101.04.33	0.842638	1.043	18.1879
			MA.101.01.34	0.961927	1.043	17.6232			MA.101.04.34	0.864744	1.043	18.0831
			MA.101.01.35	0.481228	1.043	19.9126			MA.101.04.35	0.935083	1.043	17.7501
			MA.101.01.36	1.34153	1.043	15.8413			MA.101.04.36	0.860725	1.043	18.1021
			MA.101.01.37	1.45948	1.043	15.2922			MA.101.04.37	0.896899	1.043	17.9308
			MA.101.01.38	1.57147	1.043	14.7727			MA.101.04.38	0.912976	1.043	17.8547
			MA.101.01.39	1.13042	1.043	16.8295			MA.101.04.39	0.534152	1.043	19.6587
			MA.101.01.40	1.1433	1.043	16.769			MA.101.04.40	0.182459	1.043	21.3543
			MA.101.01.41	0.913362	1.043	17.8529			MA.101.04.41	0.196526	1.043	21.2861
			MA.101.01.42	0.810284	1.043	18.3414			MA.101.04.42	0.165376	1.043	21.4371
			MA.101.01.43	1.16907	1.043	16.648			MA.101.04.43	0.073936	1.043	21.8816
			MA.101.01.44	1.12745	1.043	16.8435			MA.101.04.44	0.417591	1.043	20.2184
			MA.101.01.45	0.829457	1.043	18.2504			MA.101.04.45	0.281938	1.043	20.8726
